# Supplementary material for: An exploratory microarray analysis of estrogen-mediated gene expression in central pathways that control energy balance in female rats (Rattus norvegicus)
Source: BMC Res Notes. 2026 Jan 30;19:88. doi: 10.1186/s13104-026-07672-2 (PMC12930718; doi:10.1186/s13104-026-07672-2)
Supplement: Supplementary file 4 — Additional file 4. Transcriptome-wide DEGs. Transcriptome-wide DEGs within the ARC (tab a), PVN, (tab b) and NTS (tab c). This file contains lists of DEGs (EB- vs. Oil-treated) in the ARC, PVN, and NTS generated by TAC. No genes met significance thresholds after Benjamini-Hochberg correction, except Asb15 in the NTS. These data are provided for transparency and to support exploratory analysis using the DAVID Bioinformatics Tool. [file 13104_2026_7672_MOESM4_ESM.xlsx]

## Sheet: a-ARC
4a - ARC Differentially Expressed Genes
List of differentially expressed genes (EB- vs. Oil-treated) in the ARC, generated by TAC and selected using unadjusted p-values ≤ 0.05 and absolute fold change > 2. No genes met the significance threshold after FDR correction. This list is provided for transparency and used for exploratory analysis using the DAVID Bioinformatics Tool.
ID	ARC Estrogen Average Signal Intensity (log2)	ARC Oil Average Signal Intensity (log2)	ARC Estrogen Standard Deviation	ARC Oil Standard Deviation	ARC Estrogen Expressed	ARC Oil Expressed	Fold Change	Unadjusted p-value	FDR p-value adjusted for all 23,188 genes	Expressed in Both Conditions	Public Gene IDs	Gene Symbol	Description	Chromosome	Strand	Group	Start	Stop
TC0300000109.rn.2	5.35	7.19	0.27	0.27	T	T	-3.59	7.43e-06	0.1723	T	LOC681186.aSep08; LOC681186.bSep08; mRNARGD2481714_1; mRNARGD7752060_1	LOC681186	hypothetical protein LOC681186	chr3	+	Coding	4100991	4104349
TC0200003913.rn.2	9.1	6.77	0.11	0.45	T	T	5.01	2.73e-05	0.317	T	NM_201417; ENSRNOT00000033107	Rxfp1	relaxin/insulin-like family peptide receptor 1	chr2	-	Coding	178402408	178520199
TC1500001722.rn.2	8.74	7.61	0.23	0.15	T	T	2.19	0.0002	0.8521	T	Dhrs1.hSep08-unspliced	Dhrs1	dehydrogenase/reductase (SDR family) member 1	chr15	-	Unassigned	34427636	34428069
TC2000000160.rn.2	8.21	10.31	0.43	0.36	T	T	-4.3	0.0003	0.8521	T	NR_024118; BC168189	Tnxa-ps1; Tnxb	tenascin XA, pseudogene 1; tenascin XB	chr20	+	Multiple_Complex	4468505	4486685
TC0300000111.rn.2	5.8	7.03	0.18	0.46	T	T	-2.35	0.0007	0.8521	T	mRNARGD7725306_1	LOC102552073	uncharacterized LOC102552073	chr3	+	Coding	4183672	4186491
TC2000000447.rn.2	9.42	10.6	0.26	0.24	T	T	-2.26	0.0008	0.8521	T	ENSRNOT00000032257; mRNARGD7735245_1; mRNARGD7735246_1; mRNARGD7735247_1; mRNARGD7735248_1; mRNARGD7735249_1; mRNARGD7735250_1; mRNARGD7735251_1; mRNARGD7735252_1; RGD1564162.aSep08	RGD1564162	similar to Homo sapiens fetal lung specific expression unknown [Source:RGD Symbol;Acc:1564162]; INTERACTS WITH cadmium dichloride; similar to Homo sapiens fetal lung specific expression unknown	chr20	+	Coding	13661623	13665094
TC1600001936.rn.2	8.1	7.08	0.21	0.29	T	T	2.04	0.001	0.8521	T	NM_001037509; ENSRNOT00000058061	Defb9	defensin beta 9	chr16	-	Coding	75174168	75179125
TC1000002835.rn.2	7.39	10.01	0.79	0.6	T	T	-6.14	0.001	0.8521	T	NM_022275; ENSRNOT00000018967	Nmur2	neuromedin U receptor 2	chr10	-	Coding	41392663	41408518
TC0300003140.rn.2	11.92	10.02	0.87	0.38	T	T	3.72	0.0011	0.8521	T	NM_019328; ENSRNOT00000041394	Nr4a2	nuclear receptor subfamily 4, group A, member 2	chr3	-	Coding	43111258	43128493
TC1200000755.rn.2	5.84	6.91	0.19	0.27	T	T	-2.1	0.0015	0.8521	T	NM_001034945; ENSRNOT00000046882; BC103639	Ccdc60	coiled-coil domain containing 60	chr12	+	Coding	46042424	46206748
TC0100001863.rn.2	6.92	8.05	0.16	0.43	T	T	-2.19	0.0016	0.8521	T	NM_001107529; ENSRNOT00000017532	Prc1	protein regulator of cytokinesis 1	chr1	+	Coding	142087198	142108746
TC0100007387.rn.2	9.47	10.91	0.54	0.45	T	T	-2.71	0.0019	0.8521	T	NM_012904; ENSRNOT00000023664; BC061710	Anxa1	annexin A1	chr1	-	Coding	237893983	237921165
TC0800002647.rn.2	7.85	8.85	0.28	0.51	T	T	-2	0.0036	0.8521	T	ENSRNOT00000070885	Islr2	immunoglobulin superfamily containing leucine-rich repeat 2	chr8	-	Coding	62983333	62991372
TC0800001189.rn.2	7.71	8.86	0.36	0.17	T	T	-2.22	0.0037	0.8521	T	NM_001109378; ENSRNOT00000037530	Mei4	meiotic double-stranded break formation protein 4	chr8	+	Coding	89369417	89556942
TC0400003272.rn.2	7.11	8.42	0.33	0.35	T	T	-2.49	0.0046	0.8521	T	TCONS_00084494	LOC100362908	PREDICTED: hCG20001-like (LOC100362908), mRNA.	chr4	-	Coding	119574844	119609643
TC0100002705.rn.2	11.18	9.93	0.56	0.15	T	T	2.37	0.0063	0.8521	T	NM_031721; ENSRNOT00000027860; BC081767	Htra1	HtrA serine peptidase 1	chr1	+	Multiple_Complex	201499031	201548511
TC0700004003.rn.2	4.88	6.84	0.72	0.6	T	T	-3.91	0.0063	0.8521	T	NM_001109288; ENSRNOT00000055274; BC167768	RGD1563200	similar to CDNA sequence BC048502	chr7	-	Coding	145056696	145062855
TC0800003053.rn.2	6.63	7.63	0.42	0.41	T	T	-2	0.0064	0.8521	T	NM_001039610; ENSRNOT00000014600; BC101916	Ube3d	ubiquitin protein ligase E3D	chr8	-	Coding	93948689	94120468
TC1000003091.rn.2	8.33	9.68	0.44	0.42	T	T	-2.54	0.0067	0.8521	T	NM_001009623; ENSRNOT00000056903; BC087135	Tnfsf13	tumor necrosis factor (ligand) superfamily, member 13	chr10	-	Coding	56286964	56290698
TC0500002675.rn.2	8.5	10.08	0.71	0.23	T	T	-2.99	0.0071	0.8521	T	NM_001108972; ENSRNOT00000015270; BC158647	Igfbpl1	insulin-like growth factor binding protein-like 1	chr5	-	Coding	61395407	61410831
TC1400001424.rn.2	7.03	8.48	0.74	0.53	T	T	-2.73	0.0073	0.8521	T	ENSRNOT00000035479; mRNARGD7570432_1; TCONS_00035766	1700007G11Rik; LOC685158	RIKEN cDNA 1700007G11 gene; similar to CG8138-PA; Chalmel, et. al. AceView Annotation LOC685158.aSep08	chr14	-	Coding	12437355	12921995
TC1200001768.rn.2	7.63	8.72	0.3	0.51	T	T	-2.12	0.0073	0.8521	T	NM_001009682; ENSRNOT00000001600	Oasl2	2-5 oligoadenylate synthetase-like 2	chr12	-	Coding	47470228	47489010
TC0300002790.rn.2	9.07	10.35	0.56	0.58	T	T	-2.42	0.0074	0.8521	T	NM_001127563; ENSRNOT00000049889; BC166521	Cfap77	cilia and flagella associated protein 77	chr3	-	Coding	7508494	7632311
TC0400002872.rn.2	6.4	7.54	0.71	0.54	T	T	-2.21	0.0079	0.8521	T	ENSRNOT00000013828	Osbpl3	oxysterol binding protein-like 3	chr4	-	Coding	80025453	80202487
TC0600002228.rn.2	6.77	7.84	0.32	0.35	T	T	-2.11	0.0081	0.8521	T	NM_138881; ENSRNOT00000010092	Rsad2	radical S-adenosyl methionine domain containing 2	chr6	-	Coding	45655947	45669083
TC0300004380.rn.2	8.59	7.51	0.13	0.47	T	T	2.1	0.0087	0.8521	T	NM_053383	Cd93	CD93 molecule	chr3	-	Coding	142777268	142783774
TC1000002292.rn.2	9.21	10.78	0.38	0.85	T	T	-2.98	0.0088	0.8521	T	NM_001108266; ENSRNOT00000066754	Smim22	small integral membrane protein 22	chr10	-	Coding	10766208	10768004
TC0100006167.rn.2	5.42	6.73	0.53	0.49	T	T	-2.48	0.0093	0.8521	T	NM_133527; ENSRNOT00000026962	Folr1	folate receptor 1 (adult)	chr1	-	Coding	166934418	166945866
TC0100004426.rn.2	6.72	7.8	0.41	0.27	T	T	-2.11	0.0095	0.8521	T	NM_019357; ENSRNOT00000046746; BC081958	Ezr	ezrin	chr1	-	Coding	47287541	47331680
TC0500002496.rn.2	6.45	7.54	0.78	1.06	T	T	-2.14	0.0106	0.8521	T	NM_001079701; ENSRNOT00000051243; BC128759	Cfap206	cilia and flagella associated protein 206	chr5	-	Coding	50148684	50193608
TC1000001954.rn.2	6.92	8.87	0.93	0.08	T	T	-3.87	0.0109	0.8521	T	NM_013180; ENSRNOT00000065339	Itgb4	integrin, beta 4	chr10	+	Coding	104523958	104560188
TC0300001356.rn.2	9.61	8.44	0.27	0.4	T	T	2.25	0.0111	0.8521	T	NM_012971; ENSRNOT00000006524	Kcna4	potassium channel, voltage gated shaker related subfamily A, member 4	chr3	+	Coding	98293303	98300763
TC1100000829.rn.2	8.15	7.03	0.2	0.71	T	T	2.17	0.0111	0.8521	T	NM_001191657; ENSRNOT00000035049	Atp13a5	ATPase type 13A5	chr11	+	Coding	74984567	75124249
TC2000000726.rn.2	7.27	8.39	0.87	0.75	T	T	-2.18	0.0112	0.8521	T	ENSRNOT00000064063; mRNARGD6759508_1	Rsph4a	radial spoke head 4 homolog A (Chlamydomonas) [Source:RGD Symbol;Acc:1307229]; INVOLVED IN axoneme assembly (ortholog) AND cilium movement (ortholog) AND ASSOCIATED WITH Ciliary Dyskinesia Primary 11 (ortholog) AND FOUND IN nucleolus (ortholog) AND nucleus (ortholog) AND INTERACTS WITH lead diacetate AND mono(2-ethylhexyl) phthalate (ortholog) AND paracetamol (ortholog)	chr20	+	Coding	33945774	33961811
TC0200004531.rn.2	6.41	5.2	0.82	0.19	T	T	2.32	0.0118	0.8521	T	NM_031696	Gpr88	G-protein coupled receptor 88	chr2	-	Coding	219258347	219262901
TC1200001644.rn.2	6.52	7.59	0.15	0.55	T	T	-2.1	0.012	0.8521	T	BC083607	Iqcd	IQ motif containing D	chr12	-	Coding	41490452	41507450
TC0500001677.rn.2	8.29	9.39	0.39	0.78	T	T	-2.14	0.0125	0.8521	T	NM_001025772; NR_106707; ENSRNOT00000041600; BC098937	Stpg1; Mir6333	sperm-tail PG-rich repeat containing 1; microRNA 6333	chr5	+	Multiple_Complex	153834299	153888510
TC0100007253.rn.2	8.92	11.06	1.39	0.44	T	T	-4.41	0.0126	0.8521	T	NM_145786; ENSRNOT00000028003; BC081718	Ppp1r32	protein phosphatase 1, regulatory subunit 32	chr1	-	Coding	226518404	226526975
TC0800002535.rn.2	5.08	6.49	0.69	0.07	T	T	-2.65	0.0137	0.8521	T	mRNARGD7689933_1	RGD1562811	RGD1562811	chr8	-	Coding	55533460	55545674
TC1000001125.rn.2	7.93	9.28	1.03	0.78	T	T	-2.55	0.0137	0.8521	T	NM_001110155; ENSRNOT00000035948	RGD1565611	RGD1565611	chr10	+	Coding	64174896	64178602
TC0500001666.rn.2	7.73	8.83	0.24	0.45	T	T	-2.15	0.0143	0.8521	T	NM_022505; ENSRNOT00000023187; BC127471	Rhd	Rh blood group, D antigen	chr5	+	Coding	153197417	153232009
TC0800003658.rn.2	9.09	10.45	1.18	0.64	T	T	-2.57	0.0149	0.8521	T	NM_053316; ENSRNOT00000041402; BC078702	Ip6k1	inositol hexakisphosphate kinase 1	chr8	+	Coding	116771502	116826182
TC1200000993.rn.2	6.72	8.15	0.55	0.55	T	T	-2.7	0.0149	0.8521	T	NM_001134603; ENSRNOT00000061246	Tex26	testis expressed 26	chr12	-	Coding	6671936	6710279
TC0700002700.rn.2	9.12	10.52	1.1	0.78	T	T	-2.64	0.0154	0.8521	T	ENSRNOT00000039475	Glipr1l1	GLI pathogenesis-related 1 like 1	chr7	-	Coding	54828571	54855549
TC0500002575.rn.2	8.85	10.15	0.78	0.9	T	T	-2.46	0.0156	0.8521	T	ENSRNOT00000017903	RGD1561916	similar to testes development-related NYD-SP22 isoform 1	chr5	-	Coding	57883705	57896451
TC0800000559.rn.2	7.77	9.04	0.61	0.16	T	T	-2.41	0.0165	0.8521	T	NM_001013953; ENSRNOT00000059776; BC089910	Ccdc153	coiled-coil domain containing 153	chr8	+	Coding	48570729	48577860
TC0800003655.rn.2	8.41	9.5	0.44	0.81	T	T	-2.12	0.0171	0.8521	T	NM_001127575; ENSRNOT00000009716; BC158759	Calml4	calmodulin-like 4	chr8	+	Coding	67753279	67765373
TC0100006519.rn.2	6.64	8.03	0.88	0.61	T	T	-2.63	0.0185	0.8521	T	ENSRNOT00000073205; Dnah3_predicted.aSep08; mRNARGD7732539_1; TCONS_00012636	Dnah3; ENSRNOG00000031587	dynein, axonemal, heavy chain 3 [Source:RGD Symbol;Acc:1305855]; dynein, axonemal, heavy chain 3; PARTICIPATES IN Huntington disease pathway AND INTERACTS WITH indole-3-methanol AND N-acetyl-L-cysteine AND N-nitrosodiethylamine; Uncharacterized protein [Source:UniProtKB/TrEMBL;Acc:D3ZU06]	chr1	-	Coding	189688662	189865158
TC0200003524.rn.2	10.48	9.05	0.1	0.78	T	T	2.71	0.0197	0.8521	T	NM_021771; ENSRNOT00000046700	Trpc3	transient receptor potential cation channel, subfamily C, member 3	chr2	-	Coding	123329954	123407526
TC1400000626.rn.2	8.14	9.19	0.27	0.59	T	T	-2.07	0.0197	0.8521	T	ENSRNOT00000006610	Sel1l3	sel-1 suppressor of lin-12-like 3 (C. elegans)	chr14	+	Coding	60122997	60229705
TC0200003831.rn.2	7.49	8.56	0.35	0.37	T	T	-2.1	0.0217	0.8521	T	NM_001014790; ENSRNOT00000057504; BC105631	Rarres1	retinoic acid receptor responder (tazarotene induced) 1	chr2	-	Coding	164650722	164685177
TC0300002859.rn.2	9.26	10.8	0.92	0.92	T	T	-2.9	0.0218	0.8521	T	mRNARGD6501109_1	LOC100909960	uncharacterized LOC100909960	chr3	-	Coding	10893588	10922113
TC1200000281.rn.2	11.63	9.87	2	1.18	T	T	3.38	0.0219	0.8521	T	NM_057187; ENSRNOT00000001686	Grifin	galectin-related inter-fiber protein	chr12	+	Coding	16170162	16172154
TC1900000567.rn.2	14.32	13.13	0.57	0.39	T	T	2.28	0.0243	0.8521	T	NM_053988; ENSRNOT00000022943; BC087603	Calb2	calbindin 2	chr19	+	Coding	41482718	41509631
TC1600000585.rn.2	7.14	8.17	0.59	0.74	T	T	-2.05	0.025	0.8521	T	ENSRNOT00000059317	RGD1564308	similar to LOC495042 protein	chr16	+	Coding	49485017	49510427
TC1100001031.rn.2	10.27	11.3	0.92	0.65	T	T	-2.04	0.0256	0.8521	T	NM_001034960; ENSRNOT00000022328; BC104678	Spag6	sperm associated antigen 6	chr11	+	Coding	88424493	88517910
TC0200003060.rn.2	7.1	8.11	0.54	0.63	T	T	-2.02	0.0258	0.8521	T	NM_022620	Spef2	sperm flagellar 2	chr2	-	Coding	58901923	59084126
TC1100000741.rn.2	7.13	8.2	0.9	0.79	T	T	-2.1	0.0259	0.8521	T	NM_001014230; ENSRNOT00000032518; BC087078	Iqcg	IQ motif containing G	chr11	+	Coding	70966444	71007708
TC1000003037.rn.2	6.12	7.23	0.46	0.74	T	T	-2.16	0.0261	0.8521	T	NM_001100968; ENSRNOT00000005066; BC161799	Cfap52	cilia and flagella associated protein 52	chr10	-	Coding	54470833	54512169
TC1000003177.rn.2	7.51	8.93	0.84	0.59	T	T	-2.69	0.0273	0.8521	T	NM_053508; ENSRNOT00000066740; BC078773	Tekt1	tektin 1	chr10	-	Coding	58895681	58924305
TC0100000867.rn.2	7.68	8.69	0.44	0.58	T	T	-2.01	0.0279	0.8521	T	NM_001271115; ENSRNOT00000058900	Dnaaf3	dynein, axonemal, assembly factor 3	chr1	+	Coding	72874241	72882266
TC0900002215.rn.2	10.89	12.3	0.58	0.66	T	T	-2.66	0.0281	0.8521	T	NM_012817; ENSRNOT00000023530	Igfbp5	insulin-like growth factor binding protein 5	chr9	-	Coding	80150090	80167038
TC0500002611.rn.2	9.66	10.98	0.99	0.91	T	T	-2.5	0.0288	0.8521	T	ENSRNOT00000072968; mRNARGD6579595_1	Fam166b	Protein LOC100365928; INTERACTS WITH pirinixic acid (ortholog) AND titanium dioxide (ortholog) AND torcetrapib (ortholog)	chr5	-	Coding	58883227	58884136
TC1100001587.rn.2	7.6	8.66	1	1.2	T	T	-2.09	0.0289	0.8521	T	ENSRNOT00000059680	Cfap44	cilia and flagella associated protein 44	chr11	-	Coding	61158780	61235922
TC0400000481.rn.2	11.55	5.17	0.02	3.71	T	T	82.87	0.0298	0.8521	T	ENSRNOT00000060494	Asb15	ankyrin repeat and SOCS box containing 15	chr4	+	Coding	51599295	51642276
TC1000001733.rn.2	8.94	7.63	1.01	0.24	T	T	2.49	0.0301	0.8521	T	NM_030999; ENSRNOT00000006764; ENSRNOT00000032941	Crhr1	corticotropin releasing hormone receptor 1	chr10	+	Coding	92191718	92233662
TC1500001461.rn.2	6.62	7.98	0.78	0.84	T	T	-2.57	0.0313	0.8521	T	NM_012827; ENSRNOT00000012957; BC078901	Bmp4	bone morphogenetic protein 4	chr15	-	Coding	20776061	20791012
TC1800000610.rn.2	6.94	8.01	0.74	0.44	T	T	-2.11	0.032	0.8521	T	NM_001024284; ENSRNOT00000040116; BC093614; MGC105567.aSep08; mRNARGD2518526_1	MGC105567	similar to cDNA sequence BC023105; ENCODES a protein that exhibits GTP binding (inferred) AND hydrolase activity acting on acid anhydrides (inferred) AND INVOLVED IN metabolic process (inferred) AND FOUND IN membrane (inferred)	chr18	+	Coding	55685613	55704912
TC1900001598.rn.2	7.28	8.77	0.6	0.75	T	T	-2.82	0.0323	0.8521	T	ENSRNOT00000035651	Fam92b	family with sequence similarity 92, member B	chr19	-	Coding	53743383	53754700
TC0400000619.rn.2	10.63	9.63	0.54	0.78	T	T	2	0.0326	0.8521	T	NM_001013084; BC079133	Akr1b10	aldo-keto reductase family 1, member B10 (aldose reductase)	chr4	+	Coding	61813265	61830642
TC0600000114.rn.2	5.42	7.29	0.98	0.58	T	T	-3.64	0.0335	0.8521	T	NM_023990	Six3	SIX homeobox 3	chr6	+	Coding	8853372	8891110
TC0800000717.rn.2	7.74	9.25	0.86	0.42	T	T	-2.85	0.0353	0.8521	T	NM_001024265; ENSRNOT00000009562; BC092578	RGD1311251	similar to RIKEN cDNA 4930550C14	chr8	+	Coding	57983211	58012475
TC0100002769.rn.2	7.22	8.38	0.56	0.48	T	T	-2.24	0.0353	0.8521	T	NM_001008347; ENSRNOT00000024751; BC082095	Fank1	fibronectin type 3 and ankyrin repeat domains 1	chr1	+	Coding	205842467	205950371
TC1000004345.rn.2	8.46	7.35	0.35	0.43	T	T	2.16	0.0365	0.8521	T	NM_001135033; ENSRNOT00000065335	Trim16	tripartite motif-containing 16	chr10	+	Coding	49231961	49254653
TC0100001494.rn.2	6.65	8.01	0.36	1.17	T	T	-2.56	0.0374	0.8521	T	NM_001033975; NM_012858; ENSRNOT00000042039; ENSRNOT00000067468	Lhb	luteinizing hormone beta polypeptide	chr1	+	Coding	101409997	101413725
TC1500000985.rn.2	8.26	9.49	0.67	0.33	T	T	-2.33	0.0377	0.8521	T	NM_053394; ENSRNOT00000057843; BC081758	Klf5	Kruppel-like factor 5	chr15	+	Coding	83703791	83722928
TC0X00002308.rn.2	6.08	7.49	0.4	0.92	T	T	-2.65	0.0387	0.8521	T	NM_133538; ENSRNOT00000043338; Il13ra2.aSep08; mRNARGD2385982_1; mRNARGD7594783_1; mRNARGD7594784_1; mRNARGD7594785_1; mRNARGD7594786_1; mRNARGD7594787_1; mRNARGD7594788_1	Il13ra2	interleukin 13 receptor, alpha 2; ENCODES a protein that exhibits cytokine receptor activity (inferred) AND INVOLVED IN cellular response to mechanical stimulus AND PARTICIPATES IN interleukin-4 signaling pathway AND Jak-Stat signaling pathway AND ASSOCIATED WITH Fatty Liver AND Allergic Rhinitis (ortholog) AND Asthma (ortholog) AND FOUND IN integral component of membrane (inferred) AND membrane …	chrX	-	Coding	118444366	118514716
TC0X00000330.rn.2	10.18	7.55	2.4	1.02	T	T	6.16	0.0393	0.8521	T	NM_012521; ENSRNOT00000005622; BC059153	S100g	S100 calcium binding protein G	chrX	+	Coding	33443156	33445725
TC0300003844.rn.2	8.16	9.74	0.94	1.19	T	T	-2.97	0.0395	0.8521	T	NM_022629	Bbox1	butyrobetaine (gamma), 2-oxoglutarate dioxygenase (gamma-butyrobetaine hydroxylase) 1	chr3	-	Coding	101425684	101474784
TC0200002799.rn.2	8.64	9.91	0.78	0.42	T	T	-2.4	0.0399	0.8521	T	ENSRNOT00000017870; mRNARGD2431892_1; RGD1564672.aSep08	Fam159b	family with sequence similarity 159, member B [Source:RGD Symbol;Acc:1564672]; INTERACTS WITH cocaine AND thioacetamide; family with sequence similarity 159, member B	chr2	-	Coding	34946713	34963452
TC1600001830.rn.2	10.07	9.01	1.47	1.07	T	T	2.09	0.0408	0.8521	T	NM_133597; ENSRNOT00000016656	Chrnb3	cholinergic receptor, nicotinic, beta 3 (neuronal)	chr16	-	Coding	68875712	68913628
TC0600000826.rn.2	7.64	6.52	0.63	0.08	T	T	2.17	0.0431	0.8521	T	ENSRNOT00000032743	RGD1560556	similar to C14orf25 protein	chr6	+	Coding	78567960	78631557
TC0300001929.rn.2	7.18	5.27	1.63	0.27	T	T	3.76	0.0435	0.8521	T	NM_012743; ENSRNOT00000017742	Foxa2	forkhead box A2	chr3	+	Coding	142383113	142387493
TC0200003774.rn.2	8.7	9.74	0.6	0.51	T	T	-2.05	0.0436	0.8521	T	NM_138891; ENSRNOT00000019929	Gpr149	G protein-coupled receptor 149	chr2	-	Coding	152839114	152911553
TC0200000318.rn.2	7.24	8.27	0.4	0.69	T	T	-2.05	0.0436	0.8521	T	NM_012585; ENSRNOT00000013618	Htr1a	5-hydroxytryptamine (serotonin) receptor 1A, G protein-coupled	chr2	+	Coding	36246628	36247896
TC0200003888.rn.2	6.56	7.68	0.38	0.86	T	T	-2.17	0.0445	0.8521	T	ENSRNOT00000039524; ENSRNOT00000074278	Wdr49	WD repeat domain 49	chr2	-	Coding	173675825	173885149
TC0300000794.rn.2	7.56	8.58	1.16	0.88	T	T	-2.02	0.0451	0.8521	T	NM_001011954; ENSRNOT00000012942; BC085768	Cybrd1	cytochrome b reductase 1	chr3	+	Coding	57718496	57745749
TC1900000982.rn.2	7.64	8.72	0.69	0.82	T	T	-2.11	0.0458	0.8521	T	NM_001106169; ENSRNOT00000031064	Drc7	dynein regulatory complex subunit 7	chr19	-	Coding	10363098	10380835
TC0400001725.rn.2	5.32	6.76	0.56	0.79	T	T	-2.71	0.0464	0.8521	T	NM_001108644; ENSRNOT00000020812	Mfap5	microfibrillar associated protein 5	chr4	+	Coding	155313671	155336228
TC0100006859.rn.2	10.4	8.93	1.35	0.4	T	T	2.77	0.0464	0.8521	T	NM_001108506; ENSRNOT00000021702	Ebf3	early B-cell factor 3	chr1	-	Coding	209523153	209641181
TC1000000381.rn.2	10.96	9.68	0.87	0.86	T	T	2.43	0.0468	0.8521	T	NM_053820; ENSRNOT00000047970; ENSRNOT00000071435	Ebf1	early B-cell factor 1	chr10	+	Multiple_Complex	23654868	24051631
TC0800002531.rn.2	7.04	8.31	0.93	0.85	T	T	-2.41	0.0474	0.8521	T	ENSRNOT00000014965; mRNARGD7651970_1; TCONS_00111935; TCONS_00113158	LOC100359479; ENSRNOG00000043383	rCG58364-like [Source:RGD Symbol;Acc:2323814]; rCG58364-like; RCG58364Uncharacterized protein [Source:UniProtKB/TrEMBL;Acc:D4A4Q6]	chr8	-	Coding	55471763	55503266
TC0X00001601.rn.2	9.68	10.77	0.87	0.45	T	T	-2.14	0.0475	0.8521	T	ENSRNOT00000036502; ENSRNOT00000051655	Arhgap6	Rho GTPase activating protein 6	chrX	-	Coding	26314561	26845239
TC0400003626.rn.2	11.16	9.36	1.48	0.34	T	T	3.49	0.0479	0.8521	T	NM_001110099; NM_012643; ENSRNOT00000047685	Ret	ret proto-oncogene	chr4	-	Coding	150202174	150244587
TC1300001338.rn.2	6.25	7.53	0.94	0.85	T	T	-2.41	0.0483	0.8521	T	ENSRNOT00000005244; mRNARGD2503086_1; mRNARGD7674100_1; RGD1566400.aSep08; TCONS_00031179	Map3k19; RGD1566400	mitogen-activated protein kinase kinase kinase 19 [Source:RGD Symbol;Acc:1566400]; ENCODES a protein that exhibits ATP binding (inferred) AND protein serine/threonine kinase activity (inferred) AND INVOLVED IN protein phosphorylation (inferred); mitogen-activated protein kinase kinase kinase 19; Chalmel, et. al. AceView Annotation RGD1566400.aSep08	chr13	-	Coding	44523874	44552110
TC0300001947.rn.2	4.25	5.68	0.37	0.82	F	T	-2.68	0.0486	0.8521	F	NM_001109343; ENSRNOT00000006850	Cst13	cystatin 13	chr3	+	Coding	143139994	143161491
TC2000000663.rn.2	7.97	10.29	0.68	1.47	T	T	-5	0.049	0.8521	T	ENSRNOT00000074387; mRNARGD7660657_1; mRNARGD7660658_1; mRNARGD7660659_1; mRNARGD7660660_1; mRNARGD7660661_1	LOC100361018	rCG22048-like	chr20	+	Coding	29939580	29952743
TC0100004279.rn.2	12.25	8.81	3.23	0.05	T	T	10.87	0.0491	0.8521	T	NM_012694; ENSRNOT00000040291	Slc6a3	solute carrier family 6 (neurotransmitter transporter), member 3	chr1	-	Coding	32321577	32365395
TC1700001421.rn.2	8.67	9.76	0.14	1.06	T	T	-2.14	0.0497	0.8521	T	mRNARGD7677588_1; mRNARGD7677589_1	LOC100910978	INTERACTS WITH aflatoxin B1 (ortholog) AND carmustine (ortholog) AND copper atom (ortholog)	chr17	-	Coding	14695293	14717612

## Sheet: b-PVN
4b-PVN Differentially Expressed Genes
List of differentially expressed genes (EB- vs. Oil-treated) in the PVN, generated by TAC and selected using unadjusted p-values ≤ 0.05 and absolute fold change > 2. No genes met the significance threshold after FDR correction. This list is provided for transparency and used for exploratory analysis using the DAVID Bioinformatics Tool.
ID	PVN Estrogen Average Signal Intensity (log2)	PVN Oil Average Signal Intensity (log2)	PVN Estrogen Standard Deviation	PVN Oil Standard Deviation	PVN Estrogen Expressed	PVN Oil Expressed	Fold Change	Unadjusted p-value	FDR P-val adjusted for all 23,188 genes	Expressed in Both Conditions	Public Gene IDs	Gene Symbol	Description	Chromosome	Strand	Group	Start	Stop
TC0X00000330.rn.2	9.18	5.88	0.59	0.21	T	T	9.84	3.67e-06	0.0852	T	NM_012521; ENSRNOT00000005622; BC059153	S100g	S100 calcium binding protein G	chrX	+	Coding	33443156	33445725
TC1500001850.rn.2	5.72	6.74	0.13	0.01	F	T	-2.04	5.04e-05	0.5843	F	ENSRNOT00000021320	Esco2	establishment of sister chromatid cohesion N-acetyltransferase 2	chr15	-	Coding	42500929	42520436
TC2000000051.rn.2	5.65	6.93	0.24	0.14	T	T	-2.43	0.0001	0.6814	T	ENSRNOT00000072901; mRNARGD6678613_1	Vhll	von Hippel-Lindau tumor suppressor-like [Source:RGD Symbol;Acc:1593748]; INVOLVED IN protein ubiquitination (inferred) AND FOUND IN nucleus (inferred) AND INTERACTS WITH 2-methylcholine (ortholog) AND 2-oxoglutaric acid (ortholog) AND 5-aza-2'-deoxycytidine (ortholog)	chr20	+	Coding	1897236	1900993
TC1600001468.rn.2	9.94	8.73	0.3	0.01	T	T	2.31	0.0002	0.6814	T	NM_001113357; ENSRNOT00000018952; BC089981	Npy1r	neuropeptide Y receptor Y1	chr16	-	Coding	24779480	24789105
TC0500004192.rn.2	8.54	7.05	0.36	0.25	T	T	2.82	0.0004	0.6814	T	ENSRNOT00000019096	Plch2	phospholipase C, eta 2	chr5	-	Coding	172386892	172415650
TC0200002313.rn.2	11.74	10.6	0.15	0.24	T	T	2.21	0.0006	0.6814	T	NM_199407; ENSRNOT00000050330	Unc5c	unc-5 netrin receptor C	chr2	+	Coding	247045813	247397590
TC1400000963.rn.2	9.14	6.99	0.72	0.18	T	T	4.45	0.0009	0.6814	T	NM_020100	Ramp3	receptor (G protein-coupled) activity modifying protein 3	chr14	+	Coding	86922189	86939727
TC1200001642.rn.2	10.39	8.37	0.61	0.61	T	T	4.07	0.001	0.6814	T	NM_001108335; ENSRNOT00000001856	Rasal1	RAS protein activator like 1 (GAP1 like)	chr12	-	Coding	41416218	41448935
TC0800003647.rn.2	5.36	6.4	0.11	0.28	T	T	-2.05	0.0011	0.6814	T	NM_017023	Kcnj1	potassium channel, inwardly rectifying subfamily J, member 1	chr8	+	Multiple_Complex	33504409	33518524
TC1500000171.rn.2	14.25	11.78	0.38	0.83	T	T	5.56	0.0012	0.6814	T	NM_001025129; ENSRNOT00000061158; ENSRNOT00000071273; BC093601	Fam107a	family with sequence similarity 107, member A	chr15	+	Coding	18308057	18415959
TC1400000080.rn.2	6.02	7.03	0.24	0.21	T	T	-2.02	0.0013	0.6814	T	NM_022956; ENSRNOT00000002887	Barhl2	BarH-like homeobox 2	chr14	+	Coding	4362717	4367614
TC0300002567.rn.2	9.2	10.44	0.25	0.36	T	T	-2.36	0.0014	0.6814	T	NM_001108967; ENSRNOT00000039780	Ntsr1	neurotensin receptor 1	chr3	+	Coding	175982313	176046347
TC1600001228.rn.2	6.88	5.81	0.35	0.06	T	T	2.11	0.0015	0.6814	T	NM_031581	Npy4r	neuropeptide Y receptor Y4	chr16	-	Coding	10489450	10490708
TC1300000319.rn.2	8.76	10.59	0.66	0.6	T	T	-3.56	0.0016	0.6814	T	NM_012665; ENSRNOT00000006637	Syt2	synaptotagmin II	chr13	+	Coding	51569240	51577831
TC0400003225.rn.2	10.22	11.63	0.27	0.51	T	T	-2.65	0.0016	0.6814	T	NM_022635; NM_080884; ENSRNOT00000021120; BC158648	Nat8; Cml5	N-acetyltransferase 8; camello-like 5	chr4	-	Coding	117506731	117531480
TC1100001286.rn.2	5.24	6.44	0.13	0.48	T	T	-2.3	0.0018	0.6814	T	NM_001127523; ENSRNOT00000037444; BC167102	Mis18a	MIS18 kinetochore protein A	chr11	-	Coding	30880231	30893311
TC1900000922.rn.2	5.16	6.21	0.28	0.34	T	T	-2.06	0.0018	0.6814	T	NM_001106165; ENSRNOT00000016521; BC167038	Car7	carbonic anhydrase 7	chr19	-	Coding	636543	748560
TC0700003451.rn.2	10.27	12.42	0.36	0.8	T	T	-4.43	0.0024	0.6814	T	NM_022499; ENSRNOT00000067635; BC126090	Pvalb	parvalbumin	chr7	-	Coding	119428309	119443648
TC1600001235.rn.2	10.06	12.29	0.65	0.72	T	T	-4.7	0.0027	0.6814	T	NM_031688	Sncg	synuclein, gamma	chr16	-	Coding	10722110	10726685
TC1000001066.rn.2	10.83	9.29	0.6	0.16	T	T	2.92	0.0027	0.6814	T	NM_181377; ENSRNOT00000067414; BC129084	Rtn4rl1	reticulon 4 receptor-like 1	chr10	+	Coding	62035866	62109078
TC0100000105.rn.2	8.07	7	0.54	0.56	T	T	2.09	0.0029	0.6814	T	NM_012799; ENSRNOT00000016215; mRNARGD2697866_1; Nmbr.aSep08-unspliced	Nmbr	neuromedin B receptor; neuromedin B receptor [Source:RGD Symbol;Acc:3181]; ENCODES a protein that exhibits neuropeptide receptor activity AND INVOLVED IN neuropeptide signaling pathway AND FOUND IN cytoplasm (ortholog) AND plasma membrane (ortholog) AND INTERACTS WITH bleomycin A2 AND cadmium dichloride AND furan	chr1	+	Coding	8933770	8945482
TC1400000468.rn.2	13.2	12.09	0.07	0.41	T	T	2.16	0.0032	0.6814	T	NM_001135779; ENSRNOT00000003197; ENSRNOT00000064779	Gabra2	gamma-aminobutyric acid (GABA) A receptor, alpha 2	chr14	+	Coding	39662107	39798928
TC1400000035.rn.2	13.15	14.19	0.46	0.2	T	T	-2.06	0.0032	0.6814	T	NM_022864; ENSRNOT00000061720; BC093605	Cplx1	complexin 1	chr14	+	Coding	2194902	2226610
TC1000000916.rn.2	7.71	9.49	0.54	0.77	T	T	-3.43	0.0035	0.6814	T	NM_031652; ENSRNOT00000011523	Kcnab3	potassium channel, voltage-gated shaker-related subfamily A regulatory beta subunit 3	chr10	+	Coding	55927183	55934032
TC0700002732.rn.2	9.55	8.43	0.68	0.43	T	T	2.17	0.0035	0.6814	T	NM_023960; BC161829	Kcnmb4	potassium channel subfamily M regulatory beta subunit 4	chr7	-	Coding	59461798	59514939
TC0800002586.rn.2	7.78	9.1	0.46	0.53	T	T	-2.5	0.0039	0.6814	T	NM_052805; ENSRNOT00000019307	Chrna3	cholinergic receptor, nicotinic, alpha 3	chr8	-	Coding	59592916	59607275
TC0200001157.rn.2	4.15	5.25	0.21	0.57	F	T	-2.15	0.004	0.6814	F	NM_001108550; ENSRNOT00000017453	Postn	periostin, osteoblast specific factor	chr2	+	Coding	143656812	143688087
TC1200000782.rn.2	7.03	8.39	0.37	0.58	T	T	-2.58	0.004	0.6814	T	NM_001033675; NM_001033676; NM_133529; ENSRNOT00000001551; ENSRNOT00000001552; ENSRNOT00000039281	Cabp1	calcium binding protein 1	chr12	+	Coding	47185449	47209785
TC0400001792.rn.2	12.74	14.34	0.35	0.6	T	T	-3.04	0.0041	0.6814	T	NM_013090; ENSRNOT00000025081; BC092206	Vamp1	vesicle-associated membrane protein 1	chr4	+	Coding	157726911	157733764
TC1000003890.rn.2	11.05	13.53	0.34	0.94	T	T	-5.58	0.0043	0.6814	T	NM_001108838; ENSRNOT00000003986	C1ql1	complement component 1, q subcomponent-like 1	chr10	-	Coding	91040005	91047429
TC0300002547.rn.2	11.56	10.44	0.45	0.29	T	T	2.17	0.0047	0.6814	T	ENSRNOT00000032405; ENSRNOT00000071022	Cdh4	cadherin 4	chr3	+	Coding	175144495	175279764
TC0100007453.rn.2	8.96	7.55	0.58	0.44	T	T	2.65	0.0048	0.6814	T	NM_001191953; ENSRNOT00000020763	Pgm5	phosphoglucomutase 5	chr1	-	Coding	242582583	242765837
TC1000001198.rn.2	7.26	6.17	0.25	0.36	T	T	2.13	0.0053	0.6814	T	MTA_TR1100004460.mm	NONMMUG006938	Non-coding transcript identified by NONCODE: Exonic	chr10	+	NonCoding	67357637	67358273
TC1400000465.rn.2	12.34	10.6	0.46	0.59	T	T	3.33	0.0058	0.6814	T	NM_080587; ENSRNOT00000003191	Gabra4	gamma-aminobutyric acid (GABA) A receptor, alpha 4	chr14	+	Coding	39154541	39229131
TC0900000954.rn.2	10.73	12.49	0.31	0.65	T	T	-3.4	0.0058	0.6814	T	NM_001191811; ENSRNOT00000018882	Sgpp2	sphingosine-1-phosphate phosphatase 2	chr9	+	Coding	84203094	84317061
TC0400000195.rn.2	7.59	10.12	0.14	1.18	T	T	-5.78	0.006	0.6814	T	NM_031561; BC072543	Cd36	CD36 molecule (thrombospondin receptor)	chr4	+	Multiple_Complex	14039977	14246437
TC0300003140.rn.2	9.77	13	0.6	1.54	T	T	-9.42	0.0061	0.6814	T	NM_019328; ENSRNOT00000041394	Nr4a2	nuclear receptor subfamily 4, group A, member 2	chr3	-	Coding	43111258	43128493
TC0700002529.rn.2	11.05	9.78	0.42	0.52	T	T	2.42	0.0061	0.6814	T	ENSRNOT00000011178; mRNARGD7677438_1; Plxnc1.aSep08; Plxnc1.bSep08; Plxnc1.cSep08; TCONS_00102449; TCONS_00102450; TCONS_00104746	Plxnc1; ENSRNOG00000007970	plexin C1 [Source:RGD Symbol;Acc:1307420]; ENCODES a protein that exhibits receptor activity (inferred) AND INVOLVED IN multicellular organismal development (inferred) AND signal transduction (inferred) AND FOUND IN membrane (ortholog) AND INTERACTS WITH 2 6-dinitrotoluene AND 2 3 7 8-tetrachlorodibenzodioxine (ortholog) AND 3 3' 5-triiodo-L-thyronine (ortholog); plexin C1; Uncharacterized protei…	chr7	-	Coding	35848082	36000947
TC1500001884.rn.2	11.2	12.25	0.55	0.4	T	T	-2.06	0.0065	0.6814	T	NM_017029; ENSRNOT00000018637	Nefm	neurofilament, medium polypeptide	chr15	-	Coding	44855307	44860604
TC0300004172.rn.2	12.79	6.96	2.27	2.03	T	T	57.11	0.0066	0.6814	T	NM_016992; ENSRNOT00000028833	Avp	arginine vasopressin	chr3	-	Multiple_Complex	123117482	123129019
TC0100002301.rn.2	11.73	10.7	0.44	0.25	T	T	2.04	0.007	0.6814	T	NM_053324; ENSRNOT00000026607	Syt9	synaptotagmin IX	chr1	+	Coding	171592730	171770519
TC1500000131.rn.2	8.1	6.67	0.71	0.54	T	T	2.71	0.0071	0.6814	T	NM_001107251; ENSRNOT00000012452; BC168214	Fezf2	Fez family zinc finger 2	chr15	+	Coding	12825307	12831496
TC0400004109.rn.2	8.11	9.57	0.78	0.48	T	T	-2.74	0.0072	0.6814	T	NM_012636	Pthlh	parathyroid hormone-like hormone	chr4	-	Coding	181663425	181674341
TC1700000550.rn.2	7.9	10.59	0.2	1.31	T	T	-6.44	0.0074	0.6814	T	NM_001191915; ENSRNOT00000015147	Gpr50	G protein-coupled receptor 50	chr17	+	Coding	36771639	36776225
TC0100000403.rn.2	10.21	8.61	0.95	0.36	T	T	3.03	0.0076	0.6814	T	NM_001190999; ENSRNOT00000021471	Plekhg1	pleckstrin homology domain containing, family G (with RhoGef domain) member 1	chr1	+	Coding	40286925	40521395
TC0100003579.rn.2	4.49	5.8	0.56	0.13	F	T	-2.48	0.0076	0.6814	F	NM_019184; BC088146	Cyp2c11	cytochrome P450, subfamily 2, polypeptide 11	chr1	+	Coding	257675847	258004428
TC0100004815.rn.2	9.89	8.84	0.41	0.54	T	T	2.07	0.0081	0.6814	T	NM_001037790; ENSRNOT00000025338	Leng8	leukocyte receptor cluster (LRC) member 8	chr1	-	Coding	73721475	73734329
TC0300004755.rn.2	6.55	7.63	0.12	0.56	T	T	-2.12	0.0086	0.6814	T	NM_001037351; ENSRNOT00000020348	Tnnc2	troponin C type 2 (fast)	chr3	-	Coding	161243606	161246543
TC1400001322.rn.2	6.32	8.65	0.12	1.17	T	T	-5.05	0.0086	0.6814	T	NM_012881; ENSRNOT00000067875; BC078874; mRNARGD2683849_1; TCONS_00032975	Spp1	secreted phosphoprotein 1; ENCODES a protein that exhibits extracellular matrix binding (ortholog) AND INVOLVED IN cell adhesion AND cell differentiation AND inflammatory response AND PARTICIPATES IN diabetic nephropathy pathway AND c-Jun N-terminal kinases MAPK signaling pathway AND fibroblast growth factor signaling pathway AND ASSOCIATED WITH Albuminuria AND Calcinosis AND Diabetes Mellitus Ex…	chr14	-	Coding	6673686	6679937
TC0300001202.rn.2	11.63	10.51	0.2	0.49	T	T	2.17	0.0086	0.6814	T	NM_001107749; ENSRNOT00000057001; BC167758	Tp53i11	tumor protein p53 inducible protein 11	chr3	+	Coding	82081822	82097064
TC0600000314.rn.2	8.4	7.39	0.4	0.17	T	T	2.01	0.0089	0.6814	T	NM_001276720; ENSRNOT00000044278	Otof	otoferlin	chr6	+	Coding	27328355	27424864
TC1000000577.rn.2	8.7	7.4	0.49	0.57	T	T	2.47	0.0092	0.6814	T	NM_001107000; ENSRNOT00000067809	Fstl4	follistatin-like 4	chr10	+	Coding	38104558	38532529
TC0900001544.rn.2	9.68	10.95	0.59	0.08	T	T	-2.41	0.0096	0.6814	T	NM_001008859; ENSRNOT00000040204	Mrps10	mitochondrial ribosomal protein S10	chr9	-	Coding	15637288	15651154
TC1100000872.rn.2	12.99	10.21	0.14	1.52	T	T	6.87	0.0096	0.6814	T	NM_012659; ENSRNOT00000002519	Sst	somatostatin	chr11	+	Coding	80358172	80359449
TC1600000769.rn.2	4.11	6.46	0.14	1.15	F	T	-5.1	0.0106	0.6831	F	NM_057184; ENSRNOT00000016452	Chrna6	cholinergic receptor, nicotinic, alpha 6 (neuronal)	chr16	+	Coding	68860017	68866718
TC1500002388.rn.2	6.78	5.68	0.35	0.29	T	T	2.15	0.0108	0.6868	T	mRNARGD7712343_1; mRNARGD7712344_1; mRNARGD7712345_1; mRNARGD7712346_1; mRNARGD7712347_1	LOC102554323	uncharacterized LOC102554323	chr15	-	Coding	104123235	104126029
TC0300000495.rn.2	6.71	8.57	0.66	0.98	T	T	-3.63	0.0119	0.6887	T	mRNARGD7732176_1	LOC102551298	MLV-related proviral Env polyprotein-like	chr3	+	Coding	27970233	27972012
TC0X00001991.rn.2	8.51	7.51	0.22	0.6	T	T	2.01	0.0124	0.6983	T	ENSRNOT00000029245; Dmrtc1b.aSep08; Dmrtc1b.bSep08; mRNARGD2637614_1; mRNARGD7506215_1	Dmrtc1b	DMRT-like family C1b [Source:RGD Symbol;Acc:1596820]; DMRT-like family C1b; ENCODES a protein that exhibits sequence-specific DNA binding transcription factor activity (inferred) AND INVOLVED IN regulation of transcription DNA-templated (inferred) AND FOUND IN nucleus (inferred) AND INTERACTS WITH 2-methoxyethanol AND ketamine AND all-trans-retinoic acid (ortholog)	chrX	-	Coding	73659631	73691774
TSUnmapped00000162.rn.2	10.83	9.29	0.82	0.58	T	T	2.9	0.0131	0.7039	T	NM_001164288	Pcdhgc5	protocadherin gamma subfamily C, 5			Coding
TC1000001733.rn.2	8.86	9.99	0.14	0.58	T	T	-2.18	0.0135	0.7072	T	NM_030999; ENSRNOT00000006764; ENSRNOT00000032941	Crhr1	corticotropin releasing hormone receptor 1	chr10	+	Coding	92191718	92233662
TC0800000594.rn.2	6.43	9.52	0.63	1.51	T	T	-8.53	0.0136	0.7072	T	NM_001008880; ENSRNOT00000030152	Scn4b	sodium channel, voltage-gated, type IV, beta subunit	chr8	+	Coding	49440782	49456404
TC0800000112.rn.2	11.38	9.02	1.03	0.43	T	T	5.13	0.0143	0.7187	T	NM_080411; ENSRNOT00000044945	Gpr83	G protein-coupled receptor 83	chr8	+	Coding	13365582	13376071
TC0400000268.rn.2	8.71	9.9	0.59	0.07	T	T	-2.29	0.0149	0.7223	T	NM_001107846; ENSRNOT00000007977	Steap2	STEAP family member 2, metalloreductase	chr4	+	Coding	25506637	25527088
TC1500000663.rn.2	6.5	8.05	0.14	0.79	T	T	-2.93	0.0155	0.7223	T	NM_001108383; ENSRNOT00000016568	Ebf2	early B-cell factor 2	chr15	+	Coding	43905099	44103911
TC1500000834.rn.2	10.47	11.71	0.46	0.67	T	T	-2.35	0.0156	0.7223	T	NM_017254; ENSRNOT00000013408	Htr2a	5-hydroxytryptamine (serotonin) receptor 2A, G protein-coupled	chr15	+	Coding	56665657	56734140
TC1800001096.rn.2	9.75	8.6	0.19	0.54	T	T	2.22	0.016	0.7223	T	NM_001107401; ENSRNOT00000041125	Nol4	nucleolar protein 4	chr18	-	Multiple_Complex	13658262	14016733
TC0700000015.rn.2	12.83	13.84	0.24	0.41	T	T	-2.02	0.0168	0.7223	T	NM_001008768; ENSRNOT00000065593; BC088272	Prim1	primase, DNA, polypeptide 1	chr7	+	Coding	2435553	2451167
TC1100001186.rn.2	7.46	9.21	0.96	0.95	T	T	-3.36	0.0172	0.7223	T	mRNARGD7694616_1	LOC102552104	MLV-related proviral Env polyprotein-like	chr11	-	Coding	22911725	22913539
TC1200001443.rn.2	7.46	9.21	0.96	0.95	T	T	-3.36	0.0172	0.7223	T	mRNARGD7539607_1	LOC102555039	MLV-related proviral Env polyprotein-like	chr12	-	Coding	30425338	30427256
TC0300003233.rn.2	7.33	9.56	0.22	1.26	T	T	-4.69	0.0179	0.7223	T	NM_031686; ENSRNOT00000041096	Scn7a	sodium channel, voltage-gated, type VII, alpha subunit	chr3	-	Coding	52775651	52877335
TC1300001872.rn.2	9.9	8.26	0.6	0.48	T	T	3.12	0.0186	0.7223	T	NM_017214; ENSRNOT00000003774	Rgs4	regulator of G-protein signaling 4	chr13	-	Coding	88054810	88061120
TC0100005560.rn.2	11.06	9.97	0.11	0.56	T	T	2.13	0.0188	0.7223	T	mRNARGD7660363_1	LOC102551177	uncharacterized LOC102551177	chr1	-	Coding	116750904	116773380
TC0400002305.rn.2	6.71	7.9	0.8	0.76	T	T	-2.28	0.0194	0.7253	T	mRNARGD7634174_1	LOC102553221	MLV-related proviral Env polyprotein-like	chr4	-	Coding	19894245	19895079
TC0100000994.rn.2	8.46	7.09	0.71	1.01	T	T	2.59	0.0203	0.7266	T	NM_001025680; ENSRNOT00000021893; BC099196	Gpr4	G protein-coupled receptor 4	chr1	+	Coding	80125639	80136786
TC0700003505.rn.2	9.18	8.12	0.32	0.73	T	T	2.09	0.0206	0.7266	T	NM_001130581; ENSRNOT00000056178; ENSRNOT00000056179; BC097470	Fam227a	family with sequence similarity 227, member A	chr7	-	Coding	120846166	120891496
TC1600001155.rn.2	11.33	9.04	1.1	0.43	T	T	4.89	0.0213	0.7277	T	NM_133307; ENSRNOT00000025858; ENSRNOT00000067639; BC076505	Prkcd	protein kinase C, delta	chr16	-	Coding	6655120	6675746
TC1900001240.rn.2	5.7	6.74	0.46	0.44	T	T	-2.06	0.0216	0.7277	T	ENSRNOT00000071101; LOC685160.aSep08; mRNARGD2418763_1; mRNARGD7712503_1	LOC685160	Uncharacterized protein; similar to spermatogenesis associated glutamate (E)-rich protein 4d	chr19	-	Coding	27686289	27692739
TC0200000108.rn.2	7.14	8.44	0.67	0.9	T	T	-2.45	0.0216	0.7277	T	mRNARGD7563507_1	LOC102555324	MLV-related proviral Env polyprotein-like	chr2	+	Coding	14352109	14359882
TC1300000682.rn.2	9.57	8.41	0.53	0.48	T	T	2.23	0.0219	0.7277	T	ENSRNOT00000031367; ENSRNOT00000064168; ENSRNOT00000072244; ENSRNOT00000072897; ENSRNOT00000073696; ENSRNOT00000074954	Ildr2	immunoglobulin-like domain containing receptor 2	chr13	+	Coding	84474693	84536255
TC0100004279.rn.2	6.34	9.87	0.48	1.95	T	T	-11.59	0.0229	0.7312	T	NM_012694; ENSRNOT00000040291	Slc6a3	solute carrier family 6 (neurotransmitter transporter), member 3	chr1	-	Coding	32321577	32365395
TC0200001807.rn.2	11.54	10.14	0.35	0.72	T	T	2.64	0.0231	0.7312	T	NM_173094; ENSRNOT00000026121; BC078695; BC083543	Hmgcs2	3-hydroxy-3-methylglutaryl-CoA synthase 2 (mitochondrial)	chr2	+	Coding	200452625	200480786
TC0600002454.rn.2	7.37	8.56	0.55	0.39	T	T	-2.28	0.0245	0.7412	T	NM_019371; ENSRNOT00000007219	Egln3	egl-9 family hypoxia-inducible factor 3	chr6	-	Coding	75050327	75075796
TC1400000706.rn.2	12.51	13.64	0.6	0.01	T	T	-2.18	0.0245	0.7412	T	NM_022390; ENSRNOT00000004385; BC072536	Qdpr	quinoid dihydropteridine reductase	chr14	+	Coding	70164520	70178289
TC0400002956.rn.2	5.57	8.43	0.29	1.51	T	T	-7.27	0.0246	0.7412	T	NM_001109237; ENSRNOT00000016182; BC168855	Neurod6	neuronal differentiation 6	chr4	-	Coding	85911679	85915107
TC0600000290.rn.2	3.8	5.95	0.2	1.16	F	T	-4.44	0.0247	0.7412	F	NM_019150; ENSRNOT00000008037	Ucn	urocortin	chr6	+	Coding	26602144	26602974
TC1900000798.rn.2	10.7	9.26	0.68	0.29	T	T	2.7	0.029	0.7459	T	NM_001108454; ENSRNOT00000068231	Cpne7	copine VII	chr19	+	Coding	55929609	55946250
TC0600000554.rn.2	7.83	6.33	1.1	0.61	T	T	2.83	0.0302	0.7459	T	NM_001109372; ENSRNOT00000006921; BC167018	Fam150b	family with sequence similarity 150, member B	chr6	+	Coding	49825261	49834921
TC0400000481.rn.2	11.64	5.04	0.24	3.89	T	T	97.05	0.0303	0.7459	T	ENSRNOT00000060494	Asb15	ankyrin repeat and SOCS box containing 15	chr4	+	Coding	51599295	51642276
TC1000002925.rn.2	6.04	4.96	0.63	0.06	T	T	2.11	0.0313	0.7459	T	NM_001270954; ENSRNOT00000004475; BC099136	Rasd1	RAS, dexamethasone-induced 1	chr10	-	Coding	46330361	46332131
TC0200002176.rn.2	5.47	9.78	0.38	2.64	T	T	-19.8	0.0322	0.746	T	NM_001042505; NM_019334; ENSRNOT00000044232; ENSRNOT00000051009	Pitx2	paired-like homeodomain 2	chr2	+	Coding	233602687	233621059
TC0800001471.rn.2	5.62	4.56	0.45	0.28	T	T	2.08	0.0341	0.7525	T	NM_198131; ENSRNOT00000074194	Tlr9	toll-like receptor 9	chr8	+	Coding	114916122	114920171
TC0200004612.rn.2	7.8	5.94	1.16	0.14	T	T	3.63	0.0343	0.7534	T	NM_001191963; ENSRNOT00000019931	Synpo2	synaptopodin 2	chr2	-	Coding	227255917	227411952
TC0100004372.rn.2	10.69	9.62	0.3	0.55	T	T	2.1	0.0345	0.7543	T	ENSRNOT00000025795; mRNARGD7698224_1; Syne1.dSep08; Syne1.gSep08; Syne1.jSep08	Syne1; LOC102546492	spectrin repeat containing, nuclear envelope 1 [Source:RGD Symbol;Acc:620546]; nesprin-1-like; spectrin repeat containing, nuclear envelope 1	chr1	-	Coding	41905432	42086680
TC0100007572.rn.2	12.23	13.41	0.38	0.63	T	T	-2.27	0.0361	0.7573	T	NM_053646; ENSRNOT00000016688	Asah2	N-acylsphingosine amidohydrolase (non-lysosomal ceramidase) 2	chr1	-	Coding	250557042	250665083
TC0300001929.rn.2	5.35	10.23	0.12	2.98	T	T	-29.49	0.0364	0.7583	T	NM_012743; ENSRNOT00000017742	Foxa2	forkhead box A2	chr3	+	Coding	142383113	142387493
TC0500003401.rn.2	12.26	11.16	0.47	0.3	T	T	2.14	0.0369	0.7583	T	NM_024132_2; ENSRNOT00000015667; BC091148_2; Faah.aSep08; Faah.bSep08; mRNARGD6491948_1; mRNARGD7706844_1; TCONS_00090598; TCONS_00090599; TCONS_00090600	Faah; LOC100911581	fatty acid amide hydrolase (Faah), mRNA; fatty-acid amide hydrolase 1-like; fatty acid amide hydrolase, mRNA (cDNA clone MGC:108682 IMAGE:7370226), complete cds.; fatty acid amide hydrolase; INTERACTS WITH 4-phenylbutyric acid (ortholog) AND amphetamine (ortholog) AND benzo[a]pyrene (ortholog); fatty acid amide hydrolase (Faah), mRNA.	chr5	-	Coding	134852708	134874701
TC0300001726.rn.2	15.93	6.95	2.07	4.57	T	T	506.15	0.0418	0.7712	T	NM_012996; ENSRNOT00000028829	Oxt	oxytocin/neurophysin 1 prepropeptide	chr3	+	Coding	123106694	123107534
TC0700000176.rn.2	10.02	8.69	0.45	0.75	T	T	2.51	0.0443	0.7752	T	NM_024138; ENSRNOT00000026893	Gng7	guanine nucleotide binding protein (G protein), gamma 7	chr7	+	Coding	11565764	11629518
TC0600000637.rn.2	5.85	4.78	0.58	0.43	T	F	2.1	0.0452	0.7785	F	NM_017149; ENSRNOT00000008803	Meox2	mesenchyme homeobox 2	chr6	+	Coding	56625764	56689206
TC1700001210.rn.2	5.37	4.26	0.57	0.23	T	F	2.17	0.0475	0.7806	F	ENSRNOT00000039754	RGD1564827	similar to cathepsin M	chr17	-	Coding	4119319	4200140
TC0100007986.rn.2	6.9	5.63	0.07	0.79	T	T	2.42	0.05	0.7828	T	NM_139193; ENSRNOT00000013170	Prlhr	prolactin releasing hormone receptor	chr1	-	Coding	281754472	281756159

## Sheet: c-NTS
4c -NTS Differentially Expressed Genes
List of differentially expressed genes (EB- vs. Oil-treated) in the NTS, generated by TAC and selected using unadjusted p-values ≤ 0.05 and absolute fold change > 2. Only one gene (Asb15 highlighted in orange) met the significance threshold after FDR correction. This list is provided for transparency and used for exploratory analysis using the DAVID Bioinformatics Tool.
ID	NTS Estrogen Average Signal Intensity (log2)	NTS Oil Average Signal Intensity (log2)	NTS Estrogen Standard Deviation	NTS Oil Standard Deviation	NTS Estrogen Expressed	NTS Oil Expressed	Fold Change	Unadjusted p-value	FDR P-value adjusted for all 23,188 genes	Expressed in Both Conditions	Public Gene IDs	Gene Symbol	Description	Chromosome	Strand	Group	Start	Stop
TC0400000481.rn.2	11.23	5.02	0.25	0.09	T	T	74.02	1.78e-09	4.13e-05	T	ENSRNOT00000060494	Asb15	ankyrin repeat and SOCS box containing 15	chr4	+	Coding	51599295	51642276
TC0200004132.rn.2	5.29	6.42	0.21	0.08	T	T	-2.2	0.0002	0.9338	T	NM_031536; ENSRNOT00000012371; BC078795	Smcp	sperm mitochondria-associated cysteine-rich protein	chr2	-	Coding	192775421	192780748
TC0300001142.rn.2	8.7	7.04	0.31	0.28	T	T	3.17	0.0002	0.9338	T	NM_001113793; ENSRNOT00000065462; BC158734	Harbi1	harbinger transposase derived 1	chr3	+	Coding	80614894	80624200
TC0500003784.rn.2	8.08	7.04	0.07	0.2	T	T	2.05	0.0004	0.9338	T	NM_001010966; ENSRNOT00000000133	Pigv	phosphatidylinositol glycan anchor biosynthesis, class V	chr5	-	Coding	151885677	151898595
TC1500002466.rn.2	6.08	4.88	0.22	0.29	T	T	2.3	0.0008	0.9338	T	mRNARGD7542191_1	Dnase1l3	ENCODES a protein that exhibits DNA binding AND endodeoxyribonuclease activity AND endonuclease activity (ortholog) AND INVOLVED IN apoptotic DNA fragmentation (ortholog) AND developmental programmed cell death (ortholog) AND FOUND IN nucleus AND INTERACTS WITH 3-chloropropane-1 2-diol AND ammonium chloride AND cadmium dichloride	chr15	+	Coding	17933414	17945116
TC0300005097.rn.2	7.21	8.24	0.21	0.21	T	T	-2.04	0.0009	0.9338	T	NM_001107840; ENSRNOT00000012433	Zbtb26	zinc finger and BTB domain containing 26	chr3	-	Coding	21685339	21697945
TC1900001650.rn.2	6.15	4.85	0.11	0.37	T	T	2.46	0.0014	0.9338	T	NM_001106194; NM_001201369	Sult5a1	sulfotransferase family 5A, member 1	chr19	-	Coding	55952861	55978583
TC0400001679.rn.2	8.18	9.28	0.23	0.49	T	T	-2.14	0.0027	0.9338	T	TCONS_00080715	Ninj2	ninjurin 2 (Ninj2), mRNA. Chalmel, et. al. Testis-expressed Unannotated Transcripts (TUTs)	chr4	+	NonCoding	152686440	152688302
TC0300000645.rn.2	7.49	6.4	0.67	0.09	T	T	2.13	0.0083	0.9338	T	NM_001108582; BC168756	Dapl1	death associated protein-like 1	chr3	+	Coding	45539338	45559281
TC1600000402.rn.2	4.62	9.09	0.19	2.06	F	T	-22.14	0.0105	0.9338	F	NM_001109110; ENSRNOT00000059724	Anxa10	annexin A10	chr16	+	Coding	29674699	29741521
TC0700002197.rn.2	9.63	8.58	0.24	0.41	T	T	2.07	0.0111	0.9338	T	NM_207598; ENSRNOT00000064886	Abca7	ATP-binding cassette, subfamily A (ABC1), member 7	chr7	-	Coding	12742433	12762425
TC0300004153.rn.2	8.21	6.92	0.56	0.38	T	T	2.45	0.0148	0.9338	T	NM_019374; ENSRNOT00000037576	Pdyn	prodynorphin	chr3	-	Coding	122194327	122206935
TC0400003656.rn.2	7.74	5.99	0.81	0.4	T	T	3.36	0.018	0.9338	T	NM_001191752; ENSRNOT00000056200	Ccdc77	coiled-coil domain containing 77	chr4	-	Coding	152860669	152887160
TC1400000397.rn.2	10.55	9	0.98	0.73	T	T	2.93	0.0208	0.9338	T	NM_022239; ENSRNOT00000002941	Nmu	neuromedin U	chr14	+	Coding	34354259	34381968
TC0400000619.rn.2	10.85	9.13	0.6	0.98	T	T	3.3	0.0218	0.9338	T	NM_001013084; BC079133	Akr1b10	aldo-keto reductase family 1, member B10 (aldose reductase)	chr4	+	Coding	61813265	61830642
TC0100002078.rn.2	8.58	7.54	0.47	0.52	T	T	2.06	0.0218	0.9338	T	ENSRNOT00000016654	Kctd14	potassium channel tetramerization domain containing 14	chr1	+	Coding	162417872	162424322
TC0300001542.rn.2	6.07	7.33	0.62	0.39	T	T	-2.41	0.0259	0.9338	T	mRNARGD6493903_1	LOC100911267	ENCODES a protein that exhibits ATP binding (ortholog) AND DNA polymerase binding (ortholog) AND double-stranded DNA binding (ortholog) AND INVOLVED IN ATP catabolic process (ortholog) AND cellular response to camptothecin (ortholog) AND cellular response to DNA damage stimulus (ortholog) AND ASSOCIATED WITH Breast Neoplasms (ortholog) AND FOUND IN condensed chromosome (ortholog) AND condensed nu…	chr3	+	Coding	112600365	112604167
TC0400000624.rn.2	11.91	10.39	0.67	0.91	T	T	2.88	0.0293	0.9338	T	mRNARGD6496874_1	LOC100910708	INVOLVED IN oxidation-reduction process (inferred) AND INTERACTS WITH (R)-acetoin (ortholog) AND 1-chloro-2 4-dinitrobenzene (ortholog) AND 13-dihydrodaunorubicin (ortholog)	chr4	+	Coding	62019922	62031170
TC0200000122.rn.2	7.65	8.96	0.89	1.1	T	T	-2.48	0.0371	0.9338	T	NM_019189; ENSRNOT00000042958; ENSRNOT00000043196; BC128740	Hapln1	hyaluronan and proteoglycan link protein 1	chr2	+	Coding	18354542	18419081
TC0100000323.rn.2	5.77	7.75	1.1	0.41	T	T	-3.94	0.0376	0.9338	T	ENSRNOT00000048292; mRNARGD7733159_1	Zfp72; LOC100911237	zinc finger protein 72; zinc finger protein 420-like	chr1	+	Coding	31485107	31519034
TC0200003011.rn.2	7.57	8.93	0.82	0.24	T	T	-2.55	0.0397	0.9338	T	mRNARGD7653405_1; TCONS_00064753	C7	INVOLVED IN cellular sodium ion homeostasis AND PARTICIPATES IN coagulation cascade pathway AND complement system pathway AND prion diseases pathway AND ASSOCIATED WITH Glomerulonephritis Membranous AND Myocardial Infarction AND Seizures AND FOUND IN extracellular vesicular exosome (ortholog) AND INTERACTS WITH 2 4-diaminotoluene AND 2 6-diaminotoluene AND 2-acetamidofluorene; Uncharacterized pro…	chr2	-	Coding	54707621	54781612
