# Supplementary material for: An exploratory microarray analysis of estrogen-mediated gene expression in central pathways that control energy balance in female rats (Rattus norvegicus)
Source: BMC Res Notes. 2026 Jan 30;19:88. doi: 10.1186/s13104-026-07672-2 (PMC12930718; doi:10.1186/s13104-026-07672-2)
Supplement: Supplementary file 5 — Additional file 5. GO Analysis of EB-upregulated and downregulated genes in the PVN. EB-upregulated genes in the PVN were analyzed using the DAVID Bioinformatics Tool (tab a). Significant enrichment was observed across all three GO categories. GO terms and associated genes are listed along with fold enrichment values and Benjamini-Hochberg adjusted q-values. EB-downregulated genes (tab b) showed significant enrichment in two categories: biological process and cellular component. GO terms and associated genes are reported with fold enrichment values and Benjamini-Hochberg adjusted q-values. [file 13104_2026_7672_MOESM5_ESM.xlsx]

## Sheet: a-PVN Upregulated
5a - GO Analysis of EB-upregulated genes in PVN. EB-upregulated genes in the PVN were analyzed using the DAVID bioinformatics tool. All three categories were enriched. GO terms and associated genes are provided with values for fold enrichment and Benjamini-Hochberg adjusted q-values.
Category	Term	EB Upregulated Genes in the PVN	Fold Enrichment	Benjamini - Hochberg adusted p-value (q)
GOTERM_BP_FAT	GO:0065008: regulation of biological quality	GABRA2, FAAH, GABRA4, PRKCD, NPY1R, FAM107A, ILDR2, OXT, GPR4, SYT9, FSTL4, SYNE1, RGS4, CDH4, SST, KCNMB4, PRLHR, PLXNC1, AVP	2.8462	0.0185612
GOTERM_BP_FAT	GO:000715: cell communication	RAMP3, NPY4R, ILDR2, OXT, RASAL1, GPR83, ASB15, RASD1, GNG7, OTOF, KCNMB4, PRLHR, PLXNC1, GABRA2, GABRA4, PRKCD, NPY1R, UNC5C, GPR4, NMBR, SYT9, SST, TLR9, PLCH2, AVP	2.12577	0.0185612
GOTERM_BP_FAT	GO:000721: neuropeptide signaling pathway	NPY4R, NPY1R, PRLHR, GPR83, NMBR	24.5827	0.0213609
GOTERM_BP_FAT	GO:0023052: signaling	GABRA2, RAMP3, NPY4R, GABRA4, PRKCD, NPY1R, ILDR2, OXT, UNC5C, RASAL1, GPR83, GPR4, NMBR, SYT9, ASB15, RASD1, SST, GNG7, TLR9, PRLHR, OTOF, PLCH2, PLXNC1, AVP	2.0582	0.0308762
GOTERM_CC_FAT	GO:0030054: cell junction	GABRA2, FAAH, PCDHGC5, GABRA4, SYNPO2, CPNE7, PRKCD, NPY1R, FAM107A, ILDR2, OXT, UNC5C, SYT9, SYNE1, SST, GNG7, OTOF, PGM5, PLXNC1	3.22018	0.000341083
GOTERM_CC_FAT	GO:0031045: dense core granule	SST, NPY1R, OXT, AVP, SYT9	37.8142	0.00073249
GOTERM_CC_FAT	GO:0045202: synapse	GABRA2, FAAH, GABRA4, CPNE7, PRKCD, NPY1R, FAM107A, OXT, UNC5C, SYT9, SYNE1, SST, GNG7, OTOF, PLXNC1	3.27342	0.00293236
GOTERM_CC_FAT	GO:0098992: neuronal dense core vesicle	SST, NPY1R, OXT, AVP	42.9147	0.00461899
GOTERM_CC_FAT	GO:0099503: secretory vesicle	GABRA2, SST, GNG7, NPY1R, OTOF, OXT, AVP, SYT9, FSTL4	5.50663	0.00508212
GOTERM_MF_FAT	GO:0004983: neuropeptide Y receptor activity	NPY4R, NPY1R, PRLHR, GPR83	175.142	0.000248079
GOTERM_MF_FAT	GO:0008188: neuropeptide receptor activity	NPY4R, NPY1R, PRLHR, GPR83, NMBR	52.3523	0.000248079
GOTERM_MF_FAT	GO:0008528: G protein-coupled peptide receptor activity	RAMP3, NPY4R, NPY1R, PRLHR, GPR83, NMBR	23.4947	0.000354416
GOTERM_MF_FAT	GO:0001653: peptide receptor activity	RAMP3, NPY4R, NPY1R, PRLHR, GPR83, NMBR	21.8928	0.000375539

## Sheet: b-PVN Downregulated
5b - GO Analysis of EB-downregulated genes in the PVN. EB-downregulated genes in the PVN were analyzed using the DAVID bioinformatics tool. Two categories, biological process and cellular components were enriched. GO terms and associated genes are provided with values for fold enrichment and Benjamini-Hochberg adjusted q-values.
Category	Term	EB Downregulated Genes in the PVN	Fold Enrichment	Benjamini - Hochberg adjusted p-value (q)
GOTERM_BP_FAT	GO:0051049: regulation of transport	UCN, CHRNA3, SYT2, CHRNA6, CABP1, HTR2A, KCNAB3, CPLX1, CRHR1, SPP1, VAMP1, SNCG, CD36, CAR7, KCNJ1, SCN4B, NTSR1, FOXA2	4.38385	0.000102674
GOTERM_BP_FAT	GO:0007267: cell-cell signaling	CHRNA3, SYT2, CHRNA6, VAMP1, SNCG, CABP1, HTR2A, CPLX1, SCN4B, SLC6A3, PVALB, CRHR1	7.91164	0.000102674
GOTERM_BP_FAT	GO:0030534: adult behavior	NR4A2, CHRNA3, CHRNA6, SNCG, HTR2A, NTSR1, CRHR1, FOXA2	18.6126	0.000102674
GOTERM_BP_FAT	GO:0099536: synaptic signaling	CHRNA3, SYT2, CHRNA6, VAMP1, SNCG, CABP1, HTR2A, CPLX1, SLC6A3, PVALB	10.0609	0.000155548
GOTERM_BP_FAT	GO:0007610: behavior	NR4A2, UCN, CHRNA3, CHRNA6, SNCG, CD36, HTR2A, SLC6A3, NTSR1, CRHR1, C1QL1, FOXA2	7.08188	0.000155548
GOTERM_BP_FAT	GO:0007268: chemical synaptic transmission	CHRNA3, SYT2, CHRNA6, VAMP1, SNCG, HTR2A, CPLX1, SLC6A3, PVALB	11.0262	0.000255733
GOTERM_BP_FAT	GO:0098916: anterograde trans-synaptic signaling	CHRNA3, SYT2, CHRNA6, VAMP1, SNCG, HTR2A, CPLX1, SLC6A3, PVALB	11.0262	0.000255733
GOTERM_BP_FAT	GO:1903530: regulation of secretion by cell	UCN, CHRNA3, SYT2, CHRNA6, SPP1, SNCG, HTR2A, CPLX1, NTSR1, CRHR1, FOXA2	7.21303	0.000315645
GOTERM_BP_FAT	GO:0099537: trans-synaptic signaling	CHRNA3, SYT2, CHRNA6, VAMP1, SNCG, HTR2A, CPLX1, SLC6A3, PVALB	10.3208	0.000315645
GOTERM_BP_FAT	GO:0032879: regulation of localization	UCN, CHRNA3, SYT2, CHRNA6, CABP1, HTR2A, KCNAB3, CPLX1, CRHR1, SPP1, VAMP1, SNCG, CD36, CAR7, KCNJ1, SCN4B, NTSR1, FOXA2	3.57436	0.000315645
GOTERM_BP_FAT	GO:0051046: regulation of secretion	UCN, CHRNA3, SYT2, CHRNA6, SPP1, SNCG, HTR2A, CPLX1, NTSR1, CRHR1, FOXA2	6.53155	0.000531621
GOTERM_BP_FAT	GO:0051952: regulation of amine transport	CHRNA3, CHRNA6, SNCG, HTR2A, NTSR1, CRHR1	24.8168	0.000531621
GOTERM_BP_FAT	GO:0050804: modulation of chemical synaptic transmission	UCN, CHRNA3, SYT2, CHRNA6, SNCG, CABP1, HTR2A, CAR7, CPLX1, CRHR1	6.46963	0.00179424
GOTERM_BP_FAT	GO:0099177: regulation of trans-synaptic signaling	UCN, CHRNA3, SYT2, CHRNA6, SNCG, CABP1, HTR2A, CAR7, CPLX1, CRHR1	6.461	0.00179424
GOTERM_BP_FAT	GO:0043269: regulation of monoatomic ion transport	UCN, CABP1, HTR2A, KCNAB3, CAR7, KCNJ1, SCN4B, NTSR1, CRHR1	7.54828	0.00193943
GOTERM_BP_FAT	GO:0007626: locomotory behavior	NR4A2, CHRNA3, SNCG, SLC6A3, NTSR1, CRHR1, FOXA2	12.2292	0.00197912
GOTERM_BP_FAT	GO:0010959: regulation of metal ion transport	UCN, CABP1, HTR2A, KCNAB3, KCNJ1, SCN4B, NTSR1, CRHR1	8.04871	0.00454075
GOTERM_BP_FAT	GO:0065008: regulation of biological quality	BARHL2, UCN, CHRNA3, POSTN, CHRNA6, CABP1, HTR2A, CPLX1, SLC6A3, CRHR1, C1QL1, CYP2C11, SPP1, NEFM, CD36, CAR7, SCN4B, NTSR1, FOXA2	2.6429	0.00533973
GOTERM_BP_FAT	GO:0070887: cellular response to chemical stimulus	CHRNA3, EGLN3, POSTN, CHRNA6, HTR2A, CRHR1, QDPR, NR4A2, CYP2C11, SPP1, SNCG, SCN7A, NEFM, CD36, KCNJ1, FOXA2	3.07134	0.00590239
GOTERM_BP_FAT	GO:0050890: cognition	NR4A2, UCN, HTR2A, SLC6A3, NTSR1, CRHR1, C1QL1	8.16265	0.0148602
GOTERM_BP_FAT	GO:0055085: transmembrane transport	CHRNA3, CHRNA6, SCN7A, CD36, HTR2A, KCNAB3, STEAP2, KCNJ1, SCN4B, SLC6A3, NTSR1	4.03886	0.0180273
GOTERM_BP_FAT	GO:0050433: regulation of catecholamine secretion	CHRNA6, SNCG, HTR2A, CRHR1	32.8087	0.0180273
GOTERM_BP_FAT	GO:0034220: monoatomic ion transmembrane transport	CHRNA3, CHRNA6, SCN7A, HTR2A, KCNAB3, STEAP2, KCNJ1, SCN4B, SLC6A3	5.11793	0.0192321
GOTERM_BP_FAT	GO:0044057: regulation of system process	UCN, CHRNA3, TNNC2, SPP1, HTR2A, SCN4B, NTSR1, CRHR1	5.61891	0.0296423
GOTERM_BP_FAT	GO:1901700: response to oxygen-containing compound	UCN, CHRNA3, POSTN, CHRNA6, HTR2A, SLC6A3, CRHR1, QDPR, NR4A2, SPP1, SNCG, NEFM, CD36, FOXA2	2.80887	0.0438283
GOTERM_CC_FAT	GO:0150034: distal axon	UCN, SYT2, VAMP1, SNCG, CPLX1, SLC6A3, PVALB, NTSR1	7.22087	0.0018585
GOTERM_CC_FAT	GO:0043195: terminal bouton	SYT2, VAMP1, CPLX1, PVALB, NTSR1	15.4925	0.00530567
GOTERM_CC_FAT	GO:0044853: plasma membrane raft	CHRNA3, ASAH2, CD36, HTR2A, SLC6A3	14.4167	0.00639341
GOTERM_CC_FAT	GO:0036477: somatodendritic compartment	UCN, CHRNA3, SNCG, NEFM, CABP1, HTR2A, CPLX1, SLC6A3, PVALB, NTSR1, CRHR1	3.75592	0.00639341
GOTERM_CC_FAT	GO:0098794: postsynapse	CHRNA3, CHRNA6, GPR50, NEFM, CABP1, HTR2A, CPLX1, SLC6A3, NTSR1, CRHR1	3.75407	0.0133341
GOTERM_CC_FAT	GO:0098691: dopaminergic synapse	CHRNA3, CHRNA6, SLC6A3	56.6182	0.0174924
GOTERM_CC_FAT	GO:0045121: membrane raft	CHRNA3, ASAH2, CD36, HTR2A, SLC6A3, NTSR1	7.05722	0.0174924
GOTERM_CC_FAT	GO:0098857: membrane microdomain	CHRNA3, ASAH2, CD36, HTR2A, SLC6A3, NTSR1	7.01746	0.0174924
GOTERM_CC_FAT	GO:0034702: monoatomic ion channel complex	CHRNA3, CHRNA6, SCN7A, KCNAB3, KCNJ1, SCN4B	6.93928	0.0174924
GOTERM_CC_FAT	GO:0005794: Golgi apparatus	POSTN, CHRNA3, ASAH2, SPP1, SNCG, CD36, ESCO2, CABP1, STEAP2, PTHLH, CRHR1	3.08595	0.0201727
GOTERM_CC_FAT	GO:0005901: caveola	ASAH2, CD36, HTR2A, SLC6A3	15.9692	0.0201727
GOTERM_CC_FAT	GO:0031594: neuromuscular junction	POSTN, SYT2, VAMP1, NEFM	14.5684	0.0249624
